# Supplementary material for: Assessing the Relationship between Foveal Cone Density, Outer Nuclear Layer Thickness and Foveal Morphology
Source: Ophthalmol Sci. 2025 Aug 18;6(1):100916. doi: 10.1016/j.xops.2025.100916 (PMC12548097; doi:10.1016/j.xops.2025.100916)
Supplement: Table S1 [file mmc3.xlsx]

## Sheet: Sheet1
Demographics						ONL Thickness						Foveal Cone Density Metrics
						Grader 1		Grader 2		Average					Foveal Pit
Participant	Age	Sex	Self-Reported Race	Eye	Axial Length	Maximum ONL	Central 0.227mm	Maximum ONL	Central 0.227mm	Maximum ONL	Central 0.227mm	PCD	Density at CDC	Areal Foveal Cone Density	Pit diameter (mm)	Pit volume (mm^3)	FAZ area (mm^2)
JC_0007	42	M	White	OD	27.49	136.249	130.894	126.943	125.849	131.596	128.371	165247	161222	136798	1.6942	0.0245	0.0567772
JC_0077	14	F	White	OD	24.15	111.096	110.913	109.936	109.85	110.516	110.381	185756	183470	143466	1.8963	0.0639	0.113349
JC_0200	30	M	White	OD	24.47	101.637	101.119	95.5645	94.882	98.6006	98.0004	179909	176102	142570	1.7521	0.0864	0.23281
JC_0878	12	F	White	OS	23.99	108.6	108.394	94.6341	94.5483	101.617	101.471	178691	177545	147456	1.9678	0.085	0.366857
JC_0905	26	M	White	OD	22.79	86.7762	90.1551	82.5165	82.0412	84.6463	86.0981	141067	135948	117040	2.0997	0.1248	0.28886
JC_10145	53	F	White	OD	24.67	133.564	129.286	107.195	105.447	120.38	117.367	170176	166442	144523	1.9395	0.0644	0.292886
JC_10312	18	M	White	OD	27.06	90.8673	92.6487	90.8903	90.1908	90.8788	91.4198	145812	142476	126639	2.381	0.1084	0.315364
JC_10339	30	F	White	OD	23.55	79.789	82.2477	75.4773	76.3435	77.6332	79.2956	170824	164584	141207	2.0389	0.1159	0.401358
JC_10549	26	M	White	OD	23.98	111.418	112.138	108.13	106.45	109.774	109.294	192021	188126	159869	1.7519	0.0653	0.143089
JC_10567	27	F	White	OD	22.47	79.0476	80.2418	70.979	70.9198	75.0133	75.5808	158260	157510	128835	2.3963	0.1488	0.28324
JC_10585	34	F	White	OD	25.31	118.4	117.982	114.313	114.764	116.356	116.373	162885	156158	136939	1.9349	0.069	0.422744
JC_10591	28	M	White	OD	23.58	104.279	107.48	98.0622	98.2992	101.17	102.89	229758	225007	180235	1.6194	0.0605	0.14504
JC_11068	32	F	White	OD	22.36	100.235	100.541	98.881	98.3559	99.558	99.4487	196302	180062	158510	1.6407	0.068	0.0366698
JC_11103	55	F	White	OD	24.46	107.479	108.914	104.863	105.437	106.171	107.175	201760	195251	165977	2.0239	0.0904	0.27621
JC_11159	29	F	White	OD	23.63	96.2467	97.8532	100.407	100.426	98.3268	99.1395	157871	156134	134413	2.6444	0.1868	0.259195
JC_11295	30	F	Asian	OD	22.91	77.9928	78.0879	81.931	83.3947	79.9619	80.7413	193486	192318	152744	2.2205	0.1681	0.4667
JC_11321	30	F	Asian	OD	23.75	87.4173	88.609	83.3642	81.6092	85.3907	85.1091	142002	140920	116956	2.2127	0.1365	0.363856
JC_11350	34	M	White	OD	23.1	101.154	102.898	100.531	100.043	100.842	101.471	200319	198533	168401	1.9134	0.1044	0.383035
JC_11354	24	F	Native Hawaiian/Pacific Islander	OD	24.53	117.174	118.617	121.14	119.767	119.157	119.192	173823	169018	140706	1.6648	0.0335	0.072942
JC_11364	33	F	White	OD	25.8	103.893	103.403	96.5199	96.3771	100.207	99.89	171933	169416	143214	2.0005	0.0911	0.22724
JC_11409	23	F	Black / African American	OS	23.48	85.4722	86.9729	88.2866	87.9826	86.8794	87.4778	203381	198612	164718	1.9804	0.1071	0.399609
JC_11441	25	F	White	OD	23.2	87.7731	86.6751	81.2952	82.4431	84.5341	84.5591	165680	161539	138636	2.2859	0.1585	0.322578
JC_11442	25	M	White	OD	23.71	93.5656	94.7041	84.4094	84.4531	88.9875	89.5786	246234	244368	181097	1.8666	0.082	0.107756
JC_11444	27	F	White	OD	24.03	76.1511	76.1467	79.0239	80.975	77.5875	78.5608	207346	191496	168628	1.82	0.1018	0.376083
JC_11467	61	F	White	OD	23.63	102.4	101.58	117.298	116.059	109.849	108.819	206371	193638	167868	1.5591	0.0618	0.243857
JC_11469	27	M	Asian, Black / African American	OS	23.3	102.931	105.147	108.8	108.8	105.865	106.974	238164	236072	181663	1.9225	0.0897	0.242014
JC_11538	51	F	White	OS	24.03	121.709	123.24	108.154	108.194	114.932	115.717	203975	181036	176407	1.7507	0.0815	0.342221
JC_11575	28	F	White	OD	22.93	99.9477	99.7108	92.4974	91.3218	96.2225	95.5163	194600	187802	164137	1.9701	0.1168	0.285471
JC_11584	27	M	White	OD	24.7	99.3956	99.368	95.9311	97.1742	97.6634	98.2711	184841	177943	155573	1.6842	0.0719	0.189497
JC_11597	17	F	White	OD	24.01	80.2154	79.868	92.957	93.0952	86.5862	86.4816	158543	144288	146611	2.1862	0.1311	0.361311
JC_11598	14	F	White	OS	23.9	110.157	109.389	86.8042	87.2617	98.4806	98.3255	154034	148373	137095	1.727	0.0595	0.265396
JC_11610	24	M	Asian	OD	23.95	108.599	110.188	95.5733	96.3342	102.086	103.261	195093	188970	147999	1.6608	0.0494	0.0793888
JC_11613	28	F	White	OD	24.94	108.43	109.031	100.485	100.487	104.458	104.759	203783	196870	167362	1.808	0.0734	0.183861
JC_11617	48	F	White	OD	24.06	109.237	110.843	97.4655	97.6632	103.351	104.253	173846	167498	139041	2.0875	0.1068	0.430774
JC_11631	25	M	White	OD	25.64	99.2	99.5383	90.2818	89.953	94.7409	94.7456	190402	172446	156774	1.6674	0.0531	0.224867
JC_11658	24	F	White	OD	22.18	97.175	98.1089	97.3253	99.611	97.2501	98.8599	224881	223251	168608	1.7733	0.0868	0.253824
JC_11660	24	F	White	OD	23.07	109.417	110.052	105.947	106.144	107.682	108.098	197783	195476	162842	2.2052	0.1551	0.367609
JC_11661	64	M	White	OS	23.58	91.3801	93.3586	86.6987	87.6856	89.0394	90.5221	205308	196716	172776	1.5003	0.0515	0.267245
JC_11666	25	M	White	OS	24.77	99.2	99.9314	87.4308	88.7428	93.3154	94.3371	216642	209825	168393	1.591	0.0644	0.211306
JC_11685	25	F	White	OD	25.21	108.168	108.549	104.501	104.505	106.334	106.527	219564	210114	171886	1.6764	0.0574	0.263592
JC_11686	23	F	American Indian / Alaska Native	OD	23.51	96.5286	96.9222	88.912	90.0338	92.7203	93.478	198373	193184	153604	1.7772	0.0725	0.314266
JC_11810	24	F	White	OS	23.95	105.232	106.658	94.8793	94.7153	100.056	100.687	189085	183159	163203	2.097	0.0922	0.245753
JC_11830	49	F	Asian, White	OD	25.48	86.6923	87.1753	86.2551	86.6384	86.4737	86.9068	161867	159092	138499	2.1027	0.1109	0.484556
JC_11857	23	F	White	OD	23.29	80.4675	81.3509	81.3254	82.6672	80.8965	82.0091	161478	155625	134148	2.149	0.118	0.295016
JC_11867	25	M	White	OD	24.11	104.285	103.348	95.3484	96.1752	99.8169	99.7618	203136	198650	165815	2.2693	0.1487	0.243447
JC_11923	24	F	White	OD	23.48	101.944	101.32	93.2125	93.8791	97.5781	97.5998	173996	170293	140865	2.0346	0.1183	0.401028
JC_11936	27	F	White	OD	23.09	104.238	105.318	92.459	91.7304	98.3485	98.5243	222070	221187	173596	1.5668	0.048	0.142286
JC_12019*	25	F	White	OS	23.91	110.353	109.946	102.906	103.449	106.629	106.697	178007	163781	149047	1.8718	0.0679	0.188416
JC_12020*	25	F	White	OD	22.96	115.949	115.617	118.553	117.466	117.251	116.541	185729	179679	154012	1.4819	0.0357	0.0776869
JC_12044*	30	F	White	OS	24.74	102.036	102.337	105.549	105.726	103.793	104.031	184495	179547	155206	2.015	0.1104	0.293771
JC_12058*	24	F	Asian	OD	25.19	80.3126	80.2425	73.4943	73.9933	76.9034	77.1179	169052	167601	135295	2.4088	0.1748	0.364292
JC_12111*	29	M	White	OD	24.96	92.106	93.0592	84.9067	85.1403	88.5063	89.0997	214999	206981	166077	1.7682	0.0752	0.195944
JC_12143*	22	F	White	OS	24.54	119.944	120.459	118.464	118.679	119.204	119.569	195623	191987	164085	1.9117	0.0803	0.210121
JC_12150*	23	F	White	OD	24.23	100.638	101.988	95.9333	96.3643	98.2854	99.1759	202890	198108	150931	1.7054	0.0816	0.196654
JC_12281*	43	F	White	OD	24.12	96.9067	97.0906	93.3639	93.4702	95.1353	95.2804	197523	184559	172457	1.9089	0.0794	0.239684
JC_12324*	27	F	White	OD	24.12	92.6476	94.4444	99.7788	99.5288	96.2132	96.9866	219452	202064	181342	2.2591	0.1402	0.340287
JC_12325*	24	F	White	OD	24.34	84.0664	85.233	80.1842	80.4738	82.1253	82.8534	160412	155127	140974	1.9078	0.0965	0.276702
JC_12341*	27	F	White	OD	24.75	99.0244	98.5118	94.0134	94.4814	96.5189	96.4966	147640	141497	126922	2.049	0.1089	0.34555
JC_12433*	24	M	White	OS	25.18	92.5189	93.3723	88.9024	90.133	90.7107	91.7527	199684	198634	154841	1.7779	0.083	0.216099
JC_12470*	26	F	White	OS	23.33	107.73	106.981	87.4817	89.8513	97.606	98.4162	251214	239790	198577	1.9665	0.1012	0.514929
JC_12474*	23	F	Asian	OD	24.19	83.3832	83.9937	74.0296	74.539	78.7064	79.2664	172350	162979	139500	2.0784	0.0941	0.405784
JC_12475*	25	F	N/A	OD	22.83	110.629	110.603	95.39	95.9597	103.01	103.281	216245	189578	181689	1.6758	0.049	0.190033
JC_12480*	20	F	White	OD	23.44	101.169	102.373	86.4	86.4265	93.7847	94.3995	209856	202311	174355	1.5507	0.0493	0.264269
JC_12548*	26	F	White	OS	24.32	89.6	89.6	61.7272	63.3698	75.6636	76.4849	195720	185683	151367	1.7421	0.0664	0.333022
JC_12564*	13	F	White	OD	23.66	89.7595	91.5527	81.0232	82.0597	85.3914	86.8062	174377	172451	145134	2.0897	0.0927	0.270092
JC_12569*	23	F	White	OS	24.56	108.8	109.405	100.38	100.39	104.59	104.898	205165	196778	169677	1.8499	0.0656	0.17103
JC_12613*	17	M	White	OD	24.06	80.3807	79.915	67.8831	68.6872	74.1319	74.3011	149031	146916	122579	2.3077	0.1369	0.438217
JC_12681*	40	M	White	OD	26.93	93.6172	94.4591	98.5784	99.0941	96.0978	96.7766	168028	162324	144524	2.1633	0.0962	0.462426
*Participant not reported in Cava et al (2020)
